# Supplementary material for: snpXplorer: a web application to explore human SNP-associations and annotate SNP-sets
Source: Nucleic Acids Res. 2021 May 28;49(W1):W603–12. doi: 10.1093/nar/gkab410 (PMC8262737; doi:10.1093/nar/gkab410)
Supplement: gkab410_Supplemental_Files [file gkab410_supplemental_files.zip]

Archive with 2 entries (2 files):
- 20210418_supplementary_figs.pdf
- 20210418_supplementary_tables.xlsx
